# Supplementary material for: Conjugates of 3,5-Bis(arylidene)-4-piperidone and Sesquiterpene Lactones Have an Antitumor Effect via Resetting the Metabolic Phenotype of Cancer Cells
Source: Molecules. 2024 Jun 11;29(12):2765. doi: 10.3390/molecules29122765 (PMC11207066; doi:10.3390/molecules29122765)
Supplement: Supplementary file 1 [file molecules-29-02765-s001.zip]

Archive with 1 entries (1 files):
- molecules-3029308-supplementary.pdf
